# Supplementary material for: Contact-Dependent Antibacterial Performance of Silver Nanoparticles Encapsulated in Collagen-Based Gels
Source: J Funct Biomater. 2026 Mar 2;17(3):120. doi: 10.3390/jfb17030120 (PMC13027976; doi:10.3390/jfb17030120)
Supplement: Supplementary file 1 [file jfb-17-00120-s001.zip]

Archive with 1 entries (1 files):
- jfb-4104044-supplementary.pdf
